# Supplementary material for: Redox Mechanisms of Silica-Supported Ni Particles: An X-Ray Absorption Fine Structure Investigation
Source: Materials (Basel). 2026 Apr 9;19(8):1509. doi: 10.3390/ma19081509 (PMC13117695; doi:10.3390/ma19081509)
Supplement: Supplementary file 1 [file materials-19-01509-s001.zip]

Archive with 1 entries (1 files):
- materials-4217438-supplementary.pdf
